# Supplementary material for: A post-transcriptional mechanism pacing expression of neural genes with precursor cell differentiation status
Source: Nat Commun. 2015 Jul 6;6:7576. doi: 10.1038/ncomms8576 (PMC4506538; doi:10.1038/ncomms8576)
Supplement: Supplementary Data 1 — Top 20 pentamers enriched in 3'UTRs of genes up-regulated upon neural differentiation of P19 cells [file ncomms8576-s2.xlsx]

## Sheet: Supplementary Table 1
Supplementary Data 1. Top 20 pentamers enriched in 3'UTRs of genes up-regulated upon neural differentiation of P19 cells
Zoe Rank	5-mers	Zud	Zoe
1	UAUUU	8.1	80.3
2	AAAAA	16.9	79.7
3	AAAUA	10.3	68.7
4	UUUAU	8.2	58
5	UUUUA	8.1	57.2
6	UAAAA	10.2	51
7	AUUUU	8.7	50.2
8	UUUAA	9.9	43.5
9	AAUAU	10.7	41.8
10	UUAAA	9.7	41.6
11	AAAAU	13.4	40.2
12	UUAUU	10.2	39.2
13	UAAAU	8.9	34.1
14	UAUAA	8.4	33.3
15	AUUUA	10.1	31.9
16	AAACA	8	29.4
17	GAAAA	8.8	26.2
18	AAAUG	8.5	26
19	UAAUA	8.1	25.1
20	AAGAA	8.4	25
Enrichment analysis was carried out using PROBE [Hu, J., Lutz, C. S., Wilusz, J. & Tian, B. Bioinformatic identification of candidate cis-regulatory elements involved in human mRNA polyadenylation. RNA 11, 1485-1493 (2005)]. Shown are pentamers with the top twenty Zoe scores and a Zud score 8 or higher. Pentamers overlapping with the TTP-specific ARE consensus motif UAUUUAU are highlighted in red.
