# Supplementary material for: A post-transcriptional mechanism pacing expression of neural genes with precursor cell differentiation status
Source: Nat Commun. 2015 Jul 6;6:7576. doi: 10.1038/ncomms8576 (PMC4506538; doi:10.1038/ncomms8576)
Supplement: Supplementary Data 2 — NS-specific genes up-regulated in TTP KO MEFs [file ncomms8576-s3.xlsx]

## Sheet: Supplementary Table 2
Supplementary Data 2. NS-specific genes up-regulated in TTP KO MEFsa
Gene name	Affymetrix probe ID	Average fold upregulation in KO MEF samples	COV for fold upregulation across time pointsb	Maximal COV for expression within time point-specific array replicatesc	Neuronal ranks exceed background median, KS test p-valued	Neuronal ranks exceed non-neuronal ranks, KS test p-valuee	Number of UAUUUAU motifs in the 3'UTRf
Elavl2	1421881_a_at	21.8593	0.115881	0.204079	2.26033e-06	4.00875e-09	3
Prkar1b	1434325_x_at	120.774	0.174784	0.219463	2.26033e-06	7.30071e-09	1
Ttc9	1436237_at	20.1719	0.188493	0.219161	2.26033e-06	1.50721e-08	2
Elavl2	1421882_a_at	76.4063	0.0785621	0.226694	2.26033e-06	2.35384e-08	3
Kif5c	1455266_at	23.6134	0.0874349	0.1792	2.26033e-06	2.68772e-08	1
Nmnat2	1436155_at	13.7012	0.180602	0.118739	1.54651e-05	2.68772e-08	1
Crmp1	1448289_at	38.3967	0.0757481	0.220073	2.26033e-06	4.74781e-08	0
Ccdc85a	1427157_at	20.3308	0.178822	0.207444	2.26033e-06	4.74781e-08	1
Zcchc18	1425293_a_at	18.5026	0.053081	0.214129	2.26033e-06	4.74781e-08	0
Prkar1b	1440132_s_at	13.8725	0.227483	0.174934	1.54651e-05	4.74781e-08	1
Fbxo2	1427004_at	79.0808	0.211201	0.216397	2.26033e-06	8.30812e-08	0
Elavl2	1421883_at	73.8815	0.134042	0.215182	2.26033e-06	8.30812e-08	3
Tmeff2	1419073_at	12.225	0.127498	0.186391	1.54651e-05	8.30812e-08	1
Aplp1	1435857_s_at	24.5115	0.192752	0.199338	2.26033e-06	1.44016e-07	0
Gap43	1423537_at	52.4444	0.166255	0.194122	1.54651e-05	1.44016e-07	0
Syt11	1449264_at	14.9933	0.101572	0.205404	1.54651e-05	1.63291e-07	0
Ldhb	1434499_a_at	12.4545	0.129621	0.00192825	2.26033e-06	2.18473e-07	0
Elovl4	1424306_at	25.4238	0.154998	0.21634	2.26033e-06	4.20659e-07	2
Tubb3	1415978_at	40.2163	0.134548	0.151755	1.54651e-05	4.20659e-07	2
Lmbr1	1426272_at	50.6827	0.0528917	0.19456	2.26033e-06	7.08826e-07	1
Cap2	1450910_at	14.7857	0.221499	0.200798	2.26033e-06	7.08826e-07	0
Htra1	1438251_x_at	11.6608	0.0883151	0.023565	2.26033e-06	1.05212e-06	0
Htra1	1416749_at	20.6528	0.0979444	0.0320106	2.26033e-06	1.74349e-06	0
Gria3	1434728_at	13.8823	0.214313	0.210795	2.26033e-06	2.1942e-06	0
Enpp5	1425702_a_at	13.7391	0.164037	0.124413	1.54651e-05	2.1942e-06	1
Uchl1	1448260_at	66.6474	0.189433	0.203492	1.54651e-05	3.58624e-06	0
Mboat2	1425029_a_at	12.3622	0.152695	0.130074	2.26033e-06	4.65403e-06	0
Klf12	1439847_s_at	22.9579	0.117682	0.206349	2.26033e-06	5.19966e-06	0
Ttc9	1455649_at	17.8996	0.296211	0.163987	2.26033e-06	5.80633e-06	2
Tbb2a-ps2	1449682_s_at	66.6506	0.212417	0.167265	9.07237e-05	5.80633e-06	0
Lmbr1	1425605_a_at	13.0759	0.088782	0.170631	9.07237e-05	5.80633e-06	1
Tubb2b	1452679_at	82.1413	0.290242	0.117542	2.26033e-06	7.49693e-06	0
Ldhb	1448237_x_at	11.9344	0.10694	0.00370466	2.26033e-06	7.49693e-06	0
Cap2	1423222_at	19.4608	0.240147	0.209985	2.26033e-06	9.31246e-06	0
Hapln4	1435650_at	12.9689	0.128607	0.141842	2.26033e-06	9.31246e-06	2
Ldhb	1416183_a_at	12.3129	0.157194	0.00411473	2.26033e-06	1.47954e-05	0
Robo1	1427231_at	35.482	0.16131	0.20317	1.54651e-05	2.09894e-05	1
Kcnh2	1449544_a_at	19.5633	0.123149	0.160686	1.54651e-05	2.09894e-05	0
Usp11	1426539_at	17.2267	0.239436	0.19225	1.54651e-05	2.58202e-05	1
Mageh1	1422498_at	13.3264	0.194988	0.22609	1.54651e-05	2.58202e-05	0
Pla2g7	1430700_a_at	43.1211	0.113983	0.194667	1.54651e-05	3.63037e-05	0
Ngef	1448978_at	31.5332	0.221922	0.174924	2.26033e-06	4.44203e-05	0
Itm2a	1423608_at	74.6638	0.15228	0.150415	1.54651e-05	5.07594e-05	0
Itm2a	1451047_at	14.1826	0.156761	0.0758402	9.07237e-05	5.60677e-05	0
Enpp2	1448136_at	15.5823	0.240954	0.0442867	2.26033e-06	7.7826e-05	1
Bhlhb9	1428512_at	175.125	0.115932	0.17253	1.54651e-05	7.7826e-05	0
Nipsnap1	1448465_at	63.6474	0.213134	0.176989	9.07237e-05	8.57778e-05	0
Il17d	1435714_x_at	19.2572	0.19839	0.178848	1.54651e-05	0.000129998	0
Gstm7	1419072_at	14.982	0.181576	0.243378	1.54651e-05	0.000177844	0
Plagl1	1426208_x_at	274.179	0.087778	0.219722	1.54651e-05	0.000357991	0
Sort1	1423362_at	13.7813	0.145059	0.168962	1.54651e-05	0.000391341	1
Vldlr	1434465_x_at	142.529	0.192053	0.187268	1.54651e-05	0.000761867	1
Rps6ka6	1429759_at	92.3905	0.133142	0.203169	1.54651e-05	0.00129183	0
Vldlr	1417900_a_at	35.9557	0.313105	0.196166	1.54651e-05	0.00169194	1
Nipsnap1	1456748_a_at	91.7024	0.194225	0.236383	9.07237e-05	0.0018326	0
Fam189b	1454893_at	13.2692	0.11682	0.175736	9.07237e-05	0.0018326	0
Ak4	1450387_s_at	15.9262	0.0555944	0.200991	1.54651e-05	0.00238283	1
Prkg1	1444232_at	61.0835	0.180556	0.220494	9.07237e-05	0.00585463	3
Nr4a2	1447863_s_at	14.5543	0.287522	0.0730617	0.000456324	0.0072475	1
Acot1	1449065_at	87.5968	0.195232	0.20151	0.00196794	0.0107129	0
Ptprf	1420843_at	22.9461	0.173794	0.0655248	0.00727671	0.0142876	0
Ramp3	1420401_a_at	172.335	0.256828	0.204214	9.07237e-05	0.0162664	0
Phyh	1460194_at	41.5003	0.221424	0.216971	0.000456324	0.0173433	0
Ptprf	1420841_at	16.5119	0.16802	0.199204	0.000456324	0.021397	0
Slc14a1	1428114_at	96.5611	0.207985	0.210179	0.000456324	0.0262511	1
Ptprf	1420842_at	28.0262	0.194831	0.189314	0.00196794	0.032027	0
Acot2	1422997_s_at	45.1061	0.304808	0.183862	0.00196794	0.0339589	0
Tmsb15l	1455213_at	32.1642	0.256693	0.212128	0.00196794	0.0435171	0
a) Shown are NS-specific [i.e. passing both tests outlined in the comments (d) and (e)] genes consistently up-regulated (>10-fold; Benjamini-Hochberg-corrected p<0.05) in all TTP KO samples as compared to the corresponding WT controls
b) Coefficient of variation (SD divided by average) for fold upregulation across time points
c) Maximal coefficient of variation (SD divided by average) for expression values within time point-specific array replicates
d) Result of a one-sided KS test examining whether the distribution of NS ranks for specified genes is skewed to the right compared to the distribution of NS rank medians calculated for all genes
e) Result of a one-sided KS test examining whether the distribution of NS ranks for specified genes is skewed to the right compared to the distribution of non-NS ranks for the same gene
f) Maximal number of UAUUUAU motifs present in the 3'UTR according to RefSeq and USCS annotations
