# Supplementary material for: A post-transcriptional mechanism pacing expression of neural genes with precursor cell differentiation status
Source: Nat Commun. 2015 Jul 6;6:7576. doi: 10.1038/ncomms8576 (PMC4506538; doi:10.1038/ncomms8576)
Supplement: Supplementary Data 3 — Enrichment for Gene Ontology processes in genes significantly up-regulated in TTP KO MEFs [file ncomms8576-s4.xlsx]

## Sheet: Supplementary Table 3
Supplementary Data 3. Enrichment for Gene Ontology processes in genes significantly up-regulated in TTP KO MEFs
GO ID	GO term	Bonferroni-corrected p-value	FDR rate
GO:0048667	cell morphogenesis involved in neuron differentiation	6.21184e-06	0
GO:0048812	neuron projection morphogenesis	8.05744e-06	0
GO:0031175	neuron projection development	1.01554e-05	0
GO:0032990	cell part morphogenesis	3.08558e-05	0
GO:0000904	cell morphogenesis involved in differentiation	3.20909e-05	0
GO:0044699	single-organism process	3.30262e-05	0
GO:0048666	neuron development	9.20262e-05	0
GO:0090288	negative regulation of cellular response to growth factor stimulus	9.43318e-05	0
GO:0048858	cell projection morphogenesis	0.000178705	0
GO:0030030	cell projection organization	0.000204569	0
GO:0032989	cellular component morphogenesis	0.00023968	0
GO:0090287	regulation of cellular response to growth factor stimulus	0.000254496	0
GO:0000902	cell morphogenesis	0.000599121	0
GO:0044710	single-organism metabolic process	0.000856525	0
GO:0044763	single-organism cellular process	0.000921476	0
GO:0007409	axonogenesis	0.00110789	0
GO:0048699	generation of neurons	0.00145086	0.0012
GO:0061564	axon development	0.00153684	0.0011
GO:0030182	neuron differentiation	0.00223159	0.0011
GO:0071704	organic substance metabolic process	0.00255479	0.001
GO:0048856	anatomical structure development	0.00282271	0.001
GO:0022008	neurogenesis	0.00295485	0.0009
GO:0009653	anatomical structure morphogenesis	0.00461652	0.0009
GO:0044281	small molecule metabolic process	0.0049208	0.0008
Shown are top-scoring entries with Bonferroni-corrected p<0.005. Neuron-specific terms are highlighted in blue.
