# Supplementary material for: A post-transcriptional mechanism pacing expression of neural genes with precursor cell differentiation status
Source: Nat Commun. 2015 Jul 6;6:7576. doi: 10.1038/ncomms8576 (PMC4506538; doi:10.1038/ncomms8576)
Supplement: Supplementary Data 4 — Plasmids generated in this study [file ncomms8576-s5.xlsx]

## Sheet: Sheet1
Supplementary Data 4. Plasmids generated in this study
Name	Purpose	Promoter(s)	Vector	Insert or Treatment
pEM658	Constitutive expression of mmu-miR9-3	H1	pSuper.retro.puro (Oligoengine) cut with BglII and XhoI	Sequence encoding the mmu-miR-9-3 was amplified using EMO1128 and EMO1129 primers (Supplementary Data 5) and cut with BamHI/SalI
pEM735	Constitutive expression of dTomato transgene fused with the long form of mouse HuR 3’UTR	CAG	pEM727 [modified version of pEM689 plasmid encoding intron-containing dTomato gene (Khandelia, P., Yap, K. & Makeyev, E. V. Streamlined platform for short hairpin RNA interference and transgenesis in cultured mammalian cells. Proc Natl Acad Sci U S A 108, 12799-12804) ] cut with AvrII and PmlI	Sequence encoding the long form (PAS2mut) of mouse HuR 3’UTR was amplified from pEM430 (Dai, W., Zhang, G. & Makeyev, E. V. RNA-binding protein HuR autoregulates its expression by promoting alternative polyadenylation site usage. Nucleic Acids Res 40, 787-800) using EMO2/EMO9 (Supplementary Data 5) and cut with SpeI
pEM736	Constitutive expression of dTomato transgene fused with the long form of mouse HuR 3’UTR lacking the ARE sequence	CAG	pEM727 [modified version of pEM689 plasmid encoding intron-containing dTomato gene ] cut with AvrII and PmlI	Sequence encoding the long form (PAS2mut) of mouse HuR 3’UTR lacking the ARE sequence was amplified from pEM657 (Dai, W., Zhang, G. & Makeyev, E. V. RNA-binding protein HuR autoregulates its expression by promoting alternative polyadenylation site usage. Nucleic Acids Res 40, 787-800) using EMO2/EMO9 (Supplementary Data 5) and cut with SpeI
pEM1079	Transient expression of the Rluc-3’TTP-wt reporter	SV40 and T7	PsiCheck-1 (Promega) cut with NotI, filled in with Klenow and cut with XhoI	Sequence encoding the mouse TTP 3’UTR was amplified using EMO2932/EMO2933 (Supplementary Data 5). The PCR product was cut with XhoI, filled in with Klenow and cut with SalI. The large fragment was then gel-purified
pEM1169	Transient expression of the Rluc-3’TTP-miR9TSmut reporter	SV40 and T7	pEM1079 (this study)	The mouse TTP 3’UTR miR-9 binding site was inactivated using EMO2393 and EMO2394 mutagenic primers (Supplementary Data 5)
pEM1254	Dox-inducible expression of a HA-tagged mouse TTP transgene (TRE-TTP)	TRE	pRD-RIPE (pEM791) (Khandelia, P., Yap, K. & Makeyev, E. V. Streamlined platform for short hairpin RNA interference and transgenesis in cultured mammalian cells. Proc Natl Acad Sci U S A 108, 12799-12804) cut with AgeI and BglII	The mouse TTP ORF containing an C-terminal HA tag was amplified from pBS-CMV-TTP (a gift from Dr. Blackshear) using EMO3535 and EMO3536 (Supplementary Data 5) and the PCR product was cut with AgeI and BglII
