# Supplementary material for: A post-transcriptional mechanism pacing expression of neural genes with precursor cell differentiation status
Source: Nat Commun. 2015 Jul 6;6:7576. doi: 10.1038/ncomms8576 (PMC4506538; doi:10.1038/ncomms8576)
Supplement: Supplementary Data 5 — Oligonucleotides used in this study [file ncomms8576-s6.xlsx]

## Sheet: Sheet1
Supplementary Data 5. Oligonucleotides used in this study
ID	Name		Sequence, 5' to 3'
RT-qPCR:
EMO1134	Gapdh_F		AAATGGGGTGAGGCCGGTGC
EMO1135	Gapdh_R		ATCGGCAGAAGGGGCGGAGA
EMO4342	Gusb_F		CCGACCTCTCGAACAACCG
EMO4343	Gusb_R		GCTTCCCGTTCATACCACACC
EMO4421	Alas1_F		TGTCGGTCTGGTGCAGTAATG
EMO4422	Alas1_R		GGCATCATCTTAGCCAGGGT
EMO3954	Tubb3_Fu		TAGACCCCAGCGGCAACTAT
EMO3955	Tubb3_Ru		GTTCCAGGTTCCAAGTCCACC
EMO4210	Tubb3_Fd		GTCAAGGTAGCCGTGTGTGA
EMO4211	Tubb3_Rd		CGGTGAACTCCATCTCATCC
EMO2969	Eno2_Fu		GCTTCGCGGGACATAATTT
EMO2970	Eno2_Ru		GCCCAGAGAGGAGGAAGAG
EMO2983	Eno2_Fd		TTGGCGATCCTAGGTAGCAG
EMO2984	Eno2_Rd		AGCAGGCGGATCTCTGTAAA
EMO722	HuB_Fu		CTTATACGTCAGCGGGCTTC
EMO723	HuB_Ru		CCTCAATCCGCTTGTCAAAT
EMO2981	HuB_Fd		ATGCGGACTGTGCTTCACTT
EMO2982	HuB_Rd		CCGAACATGAAAAAGCACAA
EMO718	HuR_Fu		GTTTGGGCGAATCATCAACT
EMO719	HuR_Ru		CTGGGGGTTTATGACCATTG
EMO942	HuR_Fd		CCAGTTAGCGTGTTTCAGCA
EMO943	HuR_Rd		GATGGGAAGGGGTAAGGTGT
EMO3889	Nova1_Fu		AGCACCAAGAGGACCAACAC
EMO3890	Nova1_Ru		GGATCAAGCAAACCCTCTCA
EMO3901	Nova1_Fd		AGGCCTGTGTACCGCTATGA
EMO3902	Nova1_Rd		CCACATGATTCCCTTGCTCT
EMO2973	Ntrk2_Fu		GTGTCCCCAGGAGGTGTATG
EMO2974	Ntrk2_Ru		CACTGTCAGAGCGAAGGACA
EMO2987	Ntrk2_Fd		TGCCGATTATTACCGGTTCTT
EMO2988	Ntrk2_Rd		AGACATTCCATGTCAGGGTGAG
EMO728	HuC_F		CAAACTGCAGACCAAGACCA
EMO729	HuC_R		CCGTACTGGGAGAAGAGCTG
EMO730	HuD_F		CGGTGCTACAGAACCGATTAC
EMO731	HuD_R		GGGGGACTGGTCCAGACAT
EMO1491	TTP_F		TCTCTGCCATCTACGAGAGCC
EMO1492	TTP_R		CCAGTCAGGCGAGAGGTGA
EMO3696	Bdnf_F		TCATACTTCGGTTGCATGAAGG
EMO3697	Bdnf_R		AGACCTCTCGAACCTGCCC
EMO2977	Pcdh19_F		GGATTCTTGGCCACTCTGAT
EMO2978	Pcdh19_R		GCAGATGGTCACATCGACAG
EMO1465	Map2_F		GCCAGCCTCGGAACAAACA
EMO1466	Map2_R		GCTCAGCGAATGAGGAAGGA
EMO663	L1cam_F		CTGAAGACCACAACTCTCCCA
EMO662	L1cam_R		GGACAGCTTGAGGGTAGTAGA
EMO665	Syp_F		GAGAGAACAACAAAGGGCCAA
EMO664	Syp_R		CGGCACATAGGCATCTCCT
EMO667	Syt4_F		CACCTACCGAAATCTGATGTGTC
EMO666	Syt4_R		GACCAACCGTCCAATCACCTC
EMO4196	Kif5c_F		AGGGCAAAGCAAACCGACA
EMO4197	Kif5c_R		ACTCCCAGCCAAATCAACCAA
EMO4190	Elovl4_F		GTCCTGAACGCGATGTCCA
EMO4191	Elovl4_R		GCGTGCTTATGCTTATCGTTG
EMO4194	Hapln4_F		AGTGCGAGGTCACCAATGAG
EMO4195	Hapln4_R		CGAGCCATCGCGTAACCAT
EMO4202	Robo1_F		AACGGGAGAGTGAAGTCGC
EMO4203	Robo1_R		TCTTTCCTCCATCGAACTGTAGG
EMO4206	Usp11_F		AACAACATACCGGACGAGGAT
EMO4207	Usp11_R		CCTTCATGCCTAGAGGGTTCC
EMO4192	Enpp2_F		TTTGCACTATGCCAACAATCGG
EMO4193	Enpp2_R		GGAGGCACTTTAGTCCTGTACTT
EMO4204	Sort1_F		TGGGGTTATTCTCGTCCTGAC
EMO4205	Sort1_R		CCGTCCGAATGAAGGTGTTATTG
EMO4200	Prkg1_F		GACAGCGACCGTCAAGACTC
EMO4201	Prkg1_R		GAGGATTTCATCAGGAAGGCTC
EMO3981	Gap43_F		ATAACTCCCCGTCCTCCAAGG
EMO3982	Gap43_R		GTTTGGCTTCGTCTACAGCGT
EMO4208	Gria3_F		GTGCAGTTATACAACACCAACCA
EMO4209	Gria3_R		GAGCAGAAAGCATTAGTCACAGA
miRNA northern probes:
EMO16	anti_miR9		TCATACAGCTAGATAACCAAAGA
EMO30	anti_U6		GCCATGCTAATCTTCTCTGTATC
Cloning and site-directed mutagenesis:
EMO9	HuR_SpeI_F		CCACTAGTTCCCACAAATAACTCGCTCA
EMO2	HuR_R		GTCCATGGGCTAGGTCAAAG
EMO1128	mmu-miR9-3-BamHI-F		CGGGATCCGGAACTGGGGATGGAGAAATCGC
EMO1129	mmu-miR9-3-SalI-R		CCCGTCGACTAGGAGGAGGTGAAGGGAATG
EMO2932	TTP_3’UTR_SalI_F		gacaGTCGACgtctactacccccagcacca
EMO2933	TTP_3’UTR_NotI_R		CTAAGCCAGCGGCCGCGGAGGTCAGTTTACCCACCA
EMO2393	TTP_3'UTR_miR9mut_F		TtccctcctaaagcaaatagGgtttcCcattgccaaa
EMO2934	TTP_3'UTR_miR9mut_R		ctatttgctttaggagggaaatttgagcac
EMO3535	TTP_HA_AgeI_F		TCCACCGGTgccaccatggatctctctgccatc
EMO3536	TTP_HA_BglII_R		GAAGATCTTCAAGCGTAATCCGGGACG
